# Supplementary material for: Injectable PEG-PCL-PEG Copolymers for Skin Rejuvenation: In Vitro Cell Studies to in Vivo Collagen Induction
Source: Polymers (Basel). 2025 Jul 8;17(14):1892. doi: 10.3390/polym17141892 (PMC12300825; doi:10.3390/polym17141892)
Supplement: Supplementary file 1 [file polymers-17-01892-s001.zip]

Archive with 1 entries (1 files):
- polymers-3674832-supplementary.pdf
